# Supplementary material for: NeuroSCORE is a genome-wide omics-based model that identifies candidate disease genes of the central nervous system
Source: Sci Rep. 2022 Mar 31;12:5427. doi: 10.1038/s41598-022-08938-y (PMC8971396; doi:10.1038/s41598-022-08938-y)
Supplement: Supplementary file 3 — Supplementary Information 3. [file 41598_2022_8938_MOESM3_ESM.xlsx]

## Sheet: ClinGen Dosage Sensitivity
ClinGen Region	ISCA ID	ClinGen Haploinsufficiency Score	ClinGen Triplosensitivity Score	Coordinates (GRCh37/hg19)	Gene	NeuroSCORE
1p36 terminal region (includes GABRD)	ISCA-37434	3	2	chr1:834,083-6,289,973	SAMD11	0
					AL645608.1	NA
					NOC2L	2
					KLHL17	0
					PLEKHN1	0
					PERM1	0
					HES4	1
					ISG15	1
					AGRN	2
					RNF223	0
					C1orf159	0
					TTLL10	0
					TNFRSF18	0
					TNFRSF4	0
					SDF4	2
					B3GALT6	1
					C1QTNF12	0
					UBE2J2	2
					SCNN1D	1
					ACAP3	2
					PUSL1	0
					INTS11	2
					CPTP	2
					TAS1R3	0
					DVL1	2
					MXRA8	2
					AURKAIP1	2
					CCNL2	1
					RP4-758J18.2	NA
					MRPL20	2
					ANKRD65	1
					TMEM88B	1
					VWA1	1
					ATAD3C	0
					ATAD3B	1
					ATAD3A	0
					TMEM240	2
					SSU72	3
					AL645728.1	NA
					FNDC10	1
					MIB2	1
					MMP23B	0
					CDK11B	2
					SLC35E2B	1
					CDK11A	0
					SLC35E2A	0
					NADK	2
					GNB1	3
					CALML6	0
					TMEM52	0
					CFAP74	0
					GABRD	2
					PRKCZ	2
					FAAP20	1
					AL590822.2	NA
					AL590822.1	NA
					SKI	3
					MORN1	0
					RER1	2
					PEX10	2
					PLCH2	1
					PANK4	1
					HES5	0
					TNFRSF14	0
					PRXL2B	2
					MMEL1	1
					TTC34	0
					ACTRT2	0
					PRDM16	2
					ARHGEF16	0
					MEGF6	0
					TPRG1L	2
					WRAP73	1
					TP73	1
					CCDC27	0
					SMIM1	0
					LRRC47	2
					CEP104	0
					DFFB	0
					C1orf174	0
					AJAP1	1
					NPHP4	1
					KCNAB2	1
					AL035406.1	NA
					CHD5	3
					RPL22	2
					RNF207	0
					ICMT	1
1q21.1 recurrent (TAR syndrome) region (BP2-BP3, proximal) (includes RBM8A)	ISCA-37428	1	1	chr1:145,386,507-145,748,064	HJV	0
					TXNIP	2
					POLR3GL	2
					ANKRD34A	2
					LIX1L	1
					RBM8A	2
					PEX11B	2
					ITGA10	0
					ANKRD35	0
					PIAS3	2
					NUDT17	0
					POLR3C	0
					RNF115	0
					CD160	0
					PDZK1	0
1q21.1 recurrent region (BP3-BP4, distal) (includes GJA5)	ISCA-37421	3	3	chr1:146,577,486-147,394,506	PRKAB2	0
					FMO5	0
					CHD1L	2
					BCL9	0
					ACP6	0
					GJA5	0
					GJA8	0
1q21.2 region (polymorphic region)(non-unique; also maps to chromosomes 16, 7, and others in GRCh38)	ISCA-37469	Haploinsufficiency unlikely	Triplosensitivity unlikely	chr1:148,867,551-149,768,855	HIST2H3PS2	0
					FAM72C	0
					FCGR1A	0
					H2BC18	0
1q43q44 terminal region (includes AKT3)	ISCA-37493	3	0	chr1:243,287,730-245,318,287	CEP170	1
					SDCCAG8	1
					AKT3	4
					ZBTB18	5
					C1orf100	0
					ADSS2	2
					CATSPERE	0
					DESI2	0
					COX20	1
					HNRNPU	5
					RP11-156E8.1	NA
					EFCAB2	0
2p24.3 MYCN-DDX1 duplication region	ISCA-46287	Not Yet Evaluated	2	chr2:15,708,677-16,185,337	DDX1	4
					AC008271.1	NA
					MYCN	0
2p21 region (includes PREPL and SLC3A1)	ISCA-37440	Gene associated with an autosomal recessive phenotype	0	chr2:44,410,272-44,589,641	PPM1B	2
					SLC3A1	1
					PREPL	2
					CAMKMT	0
2p15p16.1 region (includes BCL11A)	ISCA-37408	3	1	chr2:59,139,200-62,488,871	BCL11A	3
					PAPOLG	2
					REL	1
					PUS10	0
					PEX13	0
					SANBR	0
					C2orf74	1
					AHSA2P	1
					USP34	3
					XPO1	4
					FAM161A	0
					CCT4	3
					COMMD1	2
					B3GNT2	2
2q11.2 recurrent region (includes ARID5A, LMAN2L)	ISCA-37495	1	1	chr2:96,739,012-97,671,429	ADRA2B	0
					ASTL	0
					DUSP2	0
					STARD7	2
					TMEM127	2
					CIAO1	2
					SNRNP200	4
					ITPRIPL1	0
					NCAPH	0
					ARID5A	0
					KANSL3	3
					LMAN2L	1
					CNNM4	0
					CNNM3	0
					ANKRD23	1
					ANKRD39	1
					SEMA4C	2
					FAM178B	0
2q13 recurrent region (includes NPHP1)	ISCA-37405	Gene associated with autosomal recessive phenotype	Triplosensitivity unlikely	chr2:110,862,108-110,983,703	MALL	0
					NPHP1	0
2q13 recurrent region (includes BCL2L11)	ISCA-37496	2	2	chr2:111,392,193-113,104,742	BUB1	0
					ACOXL	0
					BCL2L11	0
					ANAPC1	1
					MERTK	0
					TMEM87B	0
					FBLN7	0
					ZC3H6	1
2q21.1 recurrent region (includes ARHGEF4, GPR148)	ISCA-46288	1	0	chr2:131,477,509-131,929,693	GPR148	0
					AMER3	0
					ARHGEF4	2
					FAM168B	2
					PLEKHB2	3
2q37.3 terminal region (includes HDAC4)	ISCA-37394	3	0	chr2:239,954,693-242,930,600	HDAC4	2
					AC017028.1	NA
					AC062017.1	NA
					AC079612.1	NA
					AC093802.1	NA
					NDUFA10	2
					OR6B2	0
					PRR21	NA
					OR6B3	0
					COPS9	2
					OTOS	0
					GPC1	2
					AC110619.2	NA
					ANKMY1	0
					DUSP28	0
					RNPEPL1	0
					CAPN10	1
					GPR35	0
					AQP12B	0
					AQP12A	0
					KIF1A	5
					AGXT	0
					MAB21L4	0
					AC104809.3	NA
					SNED1	1
					MTERF4	0
					PASK	0
					PPP1R7	3
					ANO7	0
					HDLBP	3
					SEPTIN2	1
					FARP2	0
					STK25	2
					BOK	2
					THAP4	3
					ATG4B	4
					DTYMK	0
					ING5	1
					D2HGDH	0
					GAL3ST2	0
					NEU4	0
					PDCD1	0
					RTP5	1
					AC131097.4	NA
1 copy: 2q telomere|3 copies: 2q telomere	ISCA-37470	Haploinsufficiency unlikely	Triplosensitivity unlikely	chr2:242,930,600-243,102,476
3q29 recurrent region (includes DLG1)	ISCA-37443	3	2	chr3:195,756,054-197,344,662	TFRC	2
					ZDHHC19	0
					SLC51A	0
					PCYT1A	1
					DYNLT2B	2
					TM4SF19	1
					UBXN7	2
					RNF168	0
					SMCO1	0
					WDR53	0
					FBXO45	2
					NRROS	0
					PIGX	2
					CEP19	0
					PAK2	3
					SENP5	3
					NCBP2	2
					PIGZ	1
					MELTF	0
					DLG1	3
					BDH1	1
4p16.3 terminal (Wolf-Hirshhorn syndrome) region	ISCA-37429	3	2	chr4:331,568-2,010,962	ZNF141	0
					ZNF721	0
					PIGG	0
					PDE6B	1
					ATP5IF1	2
					MYL5	0
					SLC49A3	0
					PCGF3	3
					CPLX1	1
					GAK	2
					TMEM175	1
					DGKQ	1
					SLC26A1	0
					IDUA	0
					FGFRL1	1
					RNF212	0
					SPON2	0
					CTBP1	4
					MAEA	2
					UVSSA	0
					CRIPAK	NA
					NKX1-1	0
					FAM53A	0
					SLBP	2
					TMEM129	1
					TACC3	0
					FGFR3	2
					LETM1	2
					NSD2	4
					NELFA	0
5p15 terminal (Cri du chat syndrome) region	ISCA-37390	3	2	chr5:37,693-11,347,262	PLEKHG4B	0
					LRRC14B	0
					CCDC127	0
					SDHA	2
					PDCD6	2
					AHRR	1
					EXOC3-AS1	NA
					EXOC3	3
					CTD-2228K2.5	NA
					SLC9A3	1
					CEP72	0
					TPPP	1
					ZDHHC11	0
					ZDHHC11B	1
					BRD9	2
					TRIP13	1
					RP11-661C8.3	NA
					NKD2	0
					SLC12A7	0
					SLC6A19	0
					SLC6A18	0
					TERT	2
					CLPTM1L	2
					SLC6A3	1
					LPCAT1	2
					MRPL36	NA
					NDUF36	NA
					IRX4	1
					IRX2	0
					C5orf38	0
					IRX1	0
					ADAMTS16	0
					ICE1	1
					MED10	2
					UBE2QL1	2
					NSUN2	1
					SRD5A1	0
					TENT4A	2
					ADCY2	3
					C5orf49	0
					MTRR	0
					FASTKD3	0
					SEMA5A	0
					TAS2R1	NA
					ATPSCKMT	0
					CCT5	3
					CMBL	1
					MARCHF6	3
					ROPN1L	0
					RP11-1C1.5	NA
					ANKRD33B	0
					DAP	2
					CTNND2	3
5q35 recurrent (Sotos syndrome) region (includes NSD1)	ISCA-37425	3	3	chr5:175,728,979-177,047,793	SIMC1	0
					KIAA1191	2
					ARL10	0
					NOP16	1
					HIGD2A	2
					CLTB	2
					FAF2	3
					RNF44	2
					CDHR2	1
					GPRIN1	2
					SNCB	2
					EIF4E1B	0
					TSPAN17	2
					UNC5A	2
					HK3	0
					UIMC1	0
					ZNF346	0
					FGFR4	0
					NSD1	3
					RAB24	2
					MXD3	1
					PRELID1	2
					LMAN2	2
					RGS14	1
					SLC34A1	0
					PFN3	0
					F12	0
					GRK6	2
					PRR7	1
					DBN1	3
					PDLIM7	1
					DOK3	0
					DDX41	2
					FAM193B	2
					TMED9	2
					B4GALT7	1
1 copy: 6p telomere | 3 copies: 6p telomere	ISCA-37471	Haploinsufficiency unlikely	Triplosensitivity unlikely	chr6:259,528-339,802	DUSP22	1
6q24 region (includes PLAGL1)	ISCA-37442	1	3	chr6:144,243,292-144,416,561	ZC2HC1B	0
					PLAGL1	1
					SF3B5	1
7q11.23 recurrent (Williams-Beuren syndrome) region (includes ELN)	ISCA-37392	3	3	chr7:72,744,455-74,142,510	FKBP6	0
					FZD9	0
					BAZ1B	3
					BCL7B	2
					TBL2	0
					MLXIPL	1
					VPS37D	1
					DNAJC30	1
					BUD23	2
					STX1A	3
					ABHD11	1
					CLDN3	0
					CLDN4	0
					METTL27	0
					TMEM270	0
					ELN	0
					LIMK1	4
					EIF4H	3
					LAT2	0
					RFC2	1
					CLIP2	4
					GTF2IRD1	1
					GTF2IRD1	1
7q11.23 recurrent distal region (includes HIP1, YWHAG)	ISCA-46291	2	1	chr7:75,158,048-76,063,176	HIP1	2
					CCL26	0
					CCL24	0
					RHBDD2	2
					POR	2
					UQCRHL	NA
					TMEM120A	NA
					STYXL1	1
					MDH2	2
					SRRM3	1
					HSPB1	2
					YWHAG	3
					SSC4D	0
					ZP3	0
7q36.3 ZRS (SHH cis-regulatory) duplication region (within LMBR1 intron 5)	ISCA-37467	0	3	chr7:156,583,796-156,584,568	LMBR1	1
8p23.1 region (DEFB gene cluster)	ISCA-37472	Haploinsufficiency unlikely	Triplosensitivity unlikely	chr8:7,053,186-8,130,689	ZNF705G	0
					DEFB4B	0
					SPAG11B	0
					DEFB104B	0
					DEFB106B	0
					DEFB105B	0
					DEFB107B	NA
					PRR23D1	0
					DEFB107A	0
					DEFB105A	0
					DEFB106A	0
					DEFB104A	0
					SPAG11A	0
					ZNF705B	0
10q22.3q23.2 recurrent region (LCR-3/4-flanked) (includes BMPR1A)	ISCA-37424	3	1	chr10:81,682,843-88,739,388	SFTPD	0
					TMEM254	0
					PLAC9	0
					ANXA11	1
					AL359195.1	NA
					MAT1A	0
					DYDC1	0
					DYDC2	0
					PRXL2A	2
					TSPAN14	2
					SH2D4B	0
					NRG3	0
					GHITM	2
					C10orf99	0
					CDHR1	0
					LRIT2	0
					LRIT1	0
					RGR	0
					CCSER2	2
					GRID1	1
					WAPL	2
					OPM4	NA
					LDB3	0
					BMPR1A	1
					MMRN2	0
					SNCG	1
					ADIRF	0
11p13 (WAGR syndrome) region	ISCA-37401	3	1	chr11:31,803,509-32,510,988	ELP4	0
					PAX6	3
					RCN1	1
					WT1	1
11p11.2 (Potocki-Shaffer syndrome) region (includes ALX4, EXT2)	ISCA-37441	3	0	chr11:43,894,800-46,152,450	ALKBH3	1
					C11orf96	1
					ACCSL	0
					ACCS	0
					EXT2	2
					ALX4	0
					CD82	1
					TSPAN18	0
					TP53I11	3
					PRDM11	1
					SYT13	2
					CHST1	2
					CTD-2210P24.4	NA
					SLC35C1	0
					CRY2	2
					MAPK8IP1	3
					C11orf94	0
					PEX16	2
					LARGE2	0
					PHF21A	3
11q13.2q13.4 recurrent region (includes SHANK2, FGFs)	ISCA-37498	2	0	chr11:67,763,646-71,236,931	UNC93B1	0
					ALDH3B1	0
					NDUFS8	2
					TCIRG1	0
					CHKA	2
					KMT5B	3
					C11orf24	0
					LRP5	1
					PPP6R3	3
					GAL	0
					TESMIN	0
					CPT1A	1
					MRPL21	2
					IGHMBP2	0
					MRGPRD	NA
					MRGPRF	0
					TPCN2	0
					MYEOV	0
					CCND1	1
					LTO1	0
					FGF19	0
					FGF4	0
					FGF3	0
					ANO1	1
					FADD	0
					PPFIA1	1
					CTTN	2
					SHANK2	0
					DHCR7	2
					NADSYN1	0
14q11.2 region including CHD8 and SUPT16H	ISCA-37438	2	0	chr14:21,826,900-21,861,987	SUPT16H	4
					CHD8	5
14q11.2 region (TCRA region)	ISCA-37476	Haploinsufficiency unlikely	Triplosensitivity unlikely	chr14:22,111,109-23,021,097	OR4E2	0
14q32 region associated with UPD(14) phenotypes	ISCA-37449	2	0	chr14:100,394,594-101,504,529	EML1	1
					EVL	3
					DEGS2	0
					YY1	4
					SLC25A29	2
					SLC25A47	0
					WARS1	3
					WDR25	0
					BEGAIN	3
					DLK1	0
					RTL1	1
DLK1-MEG3 Intergenic DMR	ISCA-37447	1	0	chr14:101,191,391-101,294,616	DLK1	0
1 copy: 14q telomere; 3 copies: 14q telomere	ISCA-37477	Haploinsufficiency unlikely	Triplosensitivity unlikely	chr14:106,050,000-107,289,540	FAM30A	0
15q11.2 recurrent region (BP1-BP2) (includes NIPA1)	ISCA-37448	2	Triplosensitivity unlikely	chr15:22,832,519-23,090,897	TUBGCP5	0
					CYFIP1	3
					NIPA2	2
					NIPA1	2
15q11q13 recurrent (PWS/AS) region (BP1-BP3, Class 1)	ISCA-37404	3	3	chr15:22,832,519-28,379,874	TUBGCP5	0
					CYFIP1	3
					NIPA2	2
					NIPA1	2
					GOLGA8Ip	NA
					RP11-467N20.5	NA
					GOLGA8S	0
					GOLGA6L2	0
					MKRN3	0
					MAGEL2	1
					NDN	2
					NPAP1	NA
					SNRPN	2
					SNURF	1
					UBE3A	4
					ATP10A	0
					GABRB3	5
					GABRA5	2
					GABRG3	0
					OCA2	0
					HERC2	4
15q11q13 recurrent (PWS/AS) region (BP2-BP3, Class 2)	ISCA-37478	3	3	chr15:23,747,996-28,379,874	MKRN3	0
					MAGEL2	1
					NDN	2
					NPAP1	NA
					SNRPN	2
					SNURF	1
					UBE3A	4
					ATP10A	0
					GABRB3	5
					GABRA5	2
					GABRG3	0
					OCA2	0
					HERC2	4
15q13 recurrent region (BP3-BP4) (includes APBA2)	ISCA-46285	0	0	chr15:29,156,959-30,368,990	APBA2	2
					FAM189A1	1
					NSMCE3	0
					TJP1	2
15q13.3 recurrent region (BP4-BP5) (includes CHRNA7)	ISCA-37411	3	1	chr15:31,192,889-32,445,405	FAN1	1
					MTMR10	1
					TRPM1	0
					KLF13	3
					OTUD7A	2
					CHRNA7	0
15q13.3 recurrent region (D-CHRNA7 to BP5) (includes CHRNA7 and OTUD7A)	ISCA-46295	3	Triplosensitivity unlikely	chr15:32,019,621-32,445,405	OTUD7A	2
					CHRNA7	0
15q24 recurrent region (A-D) (includes SIN3A)	ISCA-37396	3	1	chr15:72,963,715-75,972,909	HIGD2B	NA
					BBS4	0
					ADPGK	1
					NEO1	2
					HCN4	1
					REC114	0
					NPTN	4
					CD276	0
					INSYN1	2
					TBC1D21	0
					LOXL1	0
					STOML1	1
					PML	1
					GOLGA6A	0
					ISLR2	0
					RP11-247C2.2	NA
					ISLR	0
					STRA6	0
					CCDC33	0
					CYP11A1	0
					SEMA7A	1
					UBL7	2
					ARID3B	0
					CLK3	1
					EDC3	0
					CYP1A1	0
					CYP1A2	0
					CSK	3
					LMAN1L	0
					CPLX3	0
					ULK3	2
					SCAMP2	1
					MPI	2
					FAM219B	2
					COX5A	2
					RPP25	0
					SCAMP5	2
					PPCDC	0
					C15orf39	0
					GOLGA6C	0
					GOLGA6D	0
					COMMD4	2
					NEIL1	0
					MAN2C1	1
					SIN3A	3
					PTPN9	1
					SNUPN	1
					IMP3	2
					SNX33	0
					CSPG4	0
					AC105020.1	NA
15q24 recurrent region (A-C)	ISCA-46296	3	1	chr15:72,963,715-75,508,312	HIGD2B	NA
					BBS4	0
					ADPGK	1
					NEO1	2
					HCN4	1
					REC114	0
					NPTN	4
					CD276	0
					INSYN1	2
					TBC1D21	0
					LOXL1	0
					STOML1	1
					PML	1
					GOLGA6A	0
					ISLR2	0
					RP11-247C2.2	NA
					ISLR	0
					STRA6	0
					CCDC33	0
					CYP11A1	0
					SEMA7A	1
					UBL7	2
					ARID3B	0
					CLK3	1
					EDC3	0
					CYP1A1	0
					CYP1A2	0
					CSK	3
					LMAN1L	0
					CPLX3	0
					ULK3	2
					SCAMP2	1
					MPI	2
					FAM219B	2
					COX5A	2
					RPP25	0
					SCAMP5	2
					PPCDC	0
					C15orf39	0
15q24 recurrent region (C-D) (includes SIN3A)	ISCA-46300	3	0	chr15:75,631,787-75,972,909	COMMD4	2
					NEIL1	0
					MAN2C1	1
					SIN3A	3
					PTPN9	1
					SNUPN	1
					IMP3	2
					SNX33	0
					CSPG4	0
					AC105020.1	NA
15q25.2 recurrent region (LCR B-C, proximal)	ISCA-37500	3	0	chr15:83,213,988-84,714,733	RP11-152F13.10	NA
					RP11-379H8.1	NA
					CPEB1	2
					AP3B2	3
					FSD2	0
					WHAMM	0
					HOMER2	0
					RAMAC	0
					C15orf40	0
					BTBD1	2
					TM6SF1	0
					HDGFL3	3
					BNC1	1
					SH3GL3	2
					ADAMTSL3	0
15q25.2q25.3 recurrent region (LCR C-D, distal)	ISCA-37514	1	0	chr15:85,139,652-85,713,001	ZSCAN2	0
					WDR73	0
					NMB	0
					SEC11A	2
					ZNF592	1
					ALPK30	NA
					SLC28A1	0
					PDE8A	1
3 copies: 15q telomere	ISCA-37480	0	Triplosensitivity unlikely	chr15:102,161,480-102,521,392	TM2D3	2
					TARSL2	1
					RP11-89K11.1	NA
					OR4F6	0
					OR4F15	0
					OR4F4	0
16p13.3 region (includes CREBBP)	ISCA-37406	3	1	chr16:3,775,056-3,930,121	CREBBP	3
16p13.11 recurrent region (BP2-BP3) (includes MYH11)	ISCA-37415	3	2	chr16:15,511,711-16,292,265	RP11-1021N1.1	NA
					BMERB1	2
					MARF1	4
					NDE1	0
					MYH11	3
					CEP20	1
					ABCC1	0
					ABCC6	0
16p12.2 recurrent region (includes OTOA) (distal region)	ISCA-46297	Gene associated with autosomal recessive phenotype	Triplosensitivity unlikely	chr16:21,570,113-21,740,423	METTL9	2
					IGSF6	0
					OTOA	0
16p12.2 recurrent region (includes EEF2K, CDR2) (proximal region)	ISCA-37409	2	0	chr16:21,948,445-22,430,804	UQCRC2	2
					PDZD9	0
					MOSMO	0
					VWA3A	0
					SDR42E2	0
					EEF2K	0
					POLR3E	0
					CDR2	1
16p11.2 recurrent region (distal, BP2-BP3) (includes SH2B1)	ISCA-37486	3	1	chr16:28,822,635-29,046,499	ATXN2L	4
					TUFM	2
					SH2B1	4
					ATP2A1	0
					RABEP2	0
					CD19	0
					NFATC2IP	0
					SPNS1	2
					LAT	0
16p11.2 recurrent region (proximal, BP4-BP5) (includes TBX6)	ISCA-37400	3	3	chr16:29,649,997-30,199,852	SPN	0
					QPRT	1
					C16orf54	0
					ZG16	0
					KIF22	0
					MAZ	2
					PRRT2	2
					PAGR1	2
					MVP	1
					CDIPT	2
					SEZ6L2	2
					ASPHD1	2
					KCTD13	2
					TMEM219	2
					TAOK2	4
					HIRIP3	1
					INO80E	2
					DOC2A	2
					C16orf92	1
					TLCD3B	1
					ALDOA	2
					PPP4C	3
					TBX6	0
					YPEL3	2
					GDPD3	0
					MAPK3	2
					CORO1A	3
3 copies: 16p centromere	ISCA-37481	Haploinsufficiency unlikely	Triplosensitivity unlikely	chr16:34,202,088-35,147,508	CTD-2144E22.5	NA
17p13.3 (Miller-Dieker syndrome) region (includes YWHAE and PAFAH1B1)	ISCA-37430	3	3	chr17:1,247,833-2,588,909	YWHAE	4
					CRK	3
					MYO1C	0
					INPP5K	2
					PITPNA	3
					SLC43A2	1
					SCARF1	0
					RILP	0
					PRPF8	4
					TLCD2	0
					WDR81	1
					SERPINF2	0
					SERPINF1	0
					SMYD4	0
					RPA1	2
					RTN4RL1	1
					DPH1	2
					OVCA2	NA
					HIC1	1
					SMG6	1
					SRR	1
					TSR1	1
					SGSM2	2
					MNT	1
					METTL16	0
					AC006435.1	NA
					PAFAH1B1	4
17p12 recurrent (HNPP/CMT1A) region (includes PMP22)	ISCA-37436	3	3	chr17:14,097,915-15,422,952	COX10	0
					CDRT15	0
					HS3ST3B1	0
					PMP22	1
					TEKT3	0
					CDRT4	1
					TVP23C-CDRT4	NA
					TVP23C	0
17p11.2 recurrent (SMS/PLS) region (includes RAI1)	ISCA-37418	3	3	chr17:16,810,028-20,213,202	TNFRSF13B	0
					MPRIP	3
					PLD6	0
					FLCN	1
					COPS3	3
					NT5M	0
					MED9	1
					RASD1	1
					PEMT	2
					RAI1	1
					SREBF1	1
					TOM1L2	1
					DRC3	0
					ATPAF2	0
					GID4	0
					DRG2	2
					MYO15A	0
					ALKBH5	3
					LLGL1	2
					FLII	2
					MIEF2	0
					TOP3A	0
					SMCR8	0
					SHMT1	0
					EVPLL	0
					LGALS9C	0
					FAM106A	NA
					TBC1D28	0
					ZNF286B	0
					TRIM16L	0
					FBXW10	0
					TVP23B	0
					PRPSAP2	2
					SLC5A10	1
					FAM83G	0
					GRAP	0
					AC007952.5	NA
					GRAPL	0
					EPN2	2
					B9D1	0
					MAPK7	0
					MAPK4	1
					RNF112	2
					SLC47A1	0
					ALDH3A2	2
					SLC47A2	0
					ALDH3A1	0
					ULK2	3
					AKAP10	1
					SPECC1	0
17q11.2 recurrent region (includes NF1)	ISCA-37431	3	2	chr17:29,097,069-30,264,027	CRLF3	0
					ATAD5	1
					TEFM	0
					ADAP2	0
					RNF135	0
					NF1	3
					OMG	2
					EVI2B	0
					CTD-2370N5.3	NA
					EVI2A	1
					RAB11FIP4	4
					AC003101.1	NA
					NRBF2	1
					COPRS	2
					UTP6	0
17q12 recurrent (RCAD syndrome) region (includes HNF1B)	ISCA-37432	3	3	chr17:34,815,072-36,192,489	ZNHIT3	2
					MYO19	0
					PIGW	0
					GGNBP2	4
					DHRS11	1
					MRM1	0
					LHX1	1
					AATF	2
					ACACA	5
					C17orf78	0
					TADA2A	0
					DUSP14	2
					SYNRG	2
					DDX52	0
					HNF1B	2
17q21.3 recurrent region (includes KANSL1)	ISCA-37420	3	1	chr17:43,705,166-44,164,880	CRHR1	0
					SPPL2C	0
					MAPT	3
					STH	NA
					KANSL1	2
17q23.1q23.2 recurrent region (includes TBX2, TBX4)	ISCA-37501	3	2	chr17:58,113,002-60,275,809	HEATR6	0
					CA4	0
					USP32	2
					C17orf64	0
					APPBP2	1
					RP11-15E18.4	NA
					PPM1D	0
					BCAS3	1
					TBX2	1
					LINC02875	NA
					TBX4	0
					NACA2	1
					BRIP1	0
					INTS2	1
					MED13	1
19q13.3 region (PSG gene cluster)	ISCA-37483	Haploinsufficiency unlikely	Triplosensitivity unlikely	chr19:43,242,796-43,741,310	PSG3	0
					PSG8	0
					PSG1	0
					PSG6	0
					PSG11	0
					PSG2	0
					PSG5	0
					PSG4	0
					PSG9	0
22q11.21 recurrent (Cat eye syndrome) region (includes CECR2)	ISCA-37393	0	3	chr22:17,392,953-18,591,860	GAB4	NA
					IL17RA	0
					TMEM121B	0
					AC006946.15	NA
					HDHD5	2
					ADA2	0
					CECR2	1
					SLC25A18	1
					ATP6V1E1	2
					BCL2L13	0
					BID	2
					MICAL3	1
					PEX26	1
22q11.2 recurrent (DGS/VCFS) region (proximal, A-D) (includes TBX1)	ISCA-37446	3	3	chr22:18,912,231-21,465,672	PRODH	1
					DGCR2	2
					ESS2	0
					TSSK2	NA
					GSC2	0
					SLC25A1	2
					CLTCL1	0
					HIRA	3
					C22orf39	2
					MRPL40	2
					UFD1	3
					CDC45	0
					CLDN5	3
					SEPTIN5	1
					GP1BB	1
					TBX1	0
					GNB1L	0
					RTL10	NA
					TXNRD2	0
					COMT	2
					ARVCF	1
					TANGO2	0
					DGCR8	1
					TRMT2A	1
					RANBP1	2
					ZDHHC8	1
					CCDC188	0
					RTN4R	2
					DGCR6L	2
					RIMBP3	0
					FAM230A	NA
					USP41	0
					ZNF74	0
					SCARF2	1
					KLHL22	2
					MED15	4
					PI4KA	2
					SERPIND1	0
					SNAP29	1
					CRKL	2
					AIFM3	2
					LZTR1	1
					THAP7	1
					P2RX6	0
					SLC7A4	0
					LRRC74B	0
22q11.2 recurrent (DGS/VCFS) region (proximal, A-B) (includes TBX1)	ISCA-37433	3	3	chr22:18,912,231-20,287,208	PRODH	1
					DGCR2	2
					ESS2	0
					TSSK2	NA
					GSC2	0
					SLC25A1	2
					CLTCL1	0
					HIRA	3
					C22orf39	2
					MRPL40	2
					UFD1	3
					CDC45	0
					CLDN5	3
					SEPTIN5	1
					GP1BB	1
					TBX1	0
					GNB1L	0
					RTL10	NA
					TXNRD2	0
					COMT	2
					ARVCF	1
					TANGO2	0
					DGCR8	1
					TRMT2A	1
					RANBP1	2
					ZDHHC8	1
					CCDC188	0
					RTN4R	2
22q11.2 recurrent region (central, B/C-D) (includes CRKL)	ISCA-37516	2	1	chr22:20,731,986-21,465,672	USP41	0
					ZNF74	0
					SCARF2	1
					KLHL22	2
					MED15	4
					PI4KA	2
					SERPIND1	0
					SNAP29	1
					CRKL	2
					AIFM3	2
					LZTR1	1
					THAP7	1
					P2RX6	0
					SLC7A4	0
					LRRC74B	0
22q11.2 recurrent region (distal type I, D-E/F)	ISCA-37397	3	3	chr22:21,917,117-23,649,111	UBE2L3	3
					YDJC	1
					CCDC116	0
					SDF2L1	1
					PPIL2	1
					YPEL1	1
					MAPK1	4
					PPM1F	1
					TOP3B	0
					VPREB1	0
					ZNF280B	0
					ZNF280A	0
					PRAME	0
					LL22NC03-63E9.3	NA
					GGTLC2	0
					IGLL5	NA
					RSPH14	1
					GNAZ	3
					RAB36	0
					BCR	3
Xp22.31 recurrent region (includes STS)	ISCA-37417	3	Triplosensitivity unlikely	chrX:6,455,812-8,124,954	PUDP	0
					STS	0
					VCX	0
					PNPLA4	0
Xp21.2 region (includes NR0B1)	ISCA-46302	0	3	chrX:30,195,000-30,355,000	NR0B1	1
					MAGEB1	NA
					MAGEB2	NA
					MAGEB3	0
					MAGEB4	NA
Xp11.23 region (includes MAOA and MAOB)	ISCA-37468	3	0	chrX:43,514,154-43,741,720	MAOA	2
					MAOB	2
Xp11.22p11.23 recurrent region (includes SHROOM4)	ISCA-46290	0	3	chrX:48,306,152-52,103,258	SLC38A5	3
					FTSJ1	3
					PORCN	2
					EBP	3
					TBC1D25	0
					AC11568.1	NA
					RBM3	2
					WDR13	2
					WAS	1
					SUV39H1	1
					GLOD5	0
					GATA1	1
					HDAC6	3
					ERAS	0
					PCSK1N	2
					TIMM17B	2
					PQBP1	3
					SLC35A2	1
					PIM2	1
					OTUD5	4
					KCND1	0
					GRIPAP1	3
					TFE3	3
					CCDC120	0
					PRAF2	2
					AF196779.12	NA
					WDR45	4
					GPKOW	3
					MAGIX	0
					PLP2	0
					PRICKLES3	NA
					SYP	2
					CACNA1F	0
					CCDC22	3
					FOXP3	1
					PPP1R3F	1
					GAGE10	0
					GAGE12J	0
					GAGE13	0
					GAGE2D	NA
					GAGE2C	NA
					GAGE2B	NA
					GAGE12H	0
					GAGE2A	0
					GAGE1	0
					PAGE1	0
					PAGE4	0
					USP27X	0
					CLCN5	1
					AKAP4	1
					CCNB3	0
					GDKK	NA
					SHROOM4	1
					BMP15	0
					NUDT10	0
					EZHIP	NA
					NUDT11	1
					GSPT2	1
					MAGED1	3
					MAGED4	0
Xp11.22 region (includes HUWE1)	ISCA-46299	0	3	chrX:53,363,456-53,793,054	SMC1A	3
					RIBC1	1
					HSD17B10	2
					HUWE1	4
Xq28 recurrent region (includes GDI1)	ISCA-37439	0	3	chrX:153,624,564-153,783,898	RPL10	2
					DNASE1L1	0
					TAFAZZIN	1
					ATP6AP1	3
					GDI1	3
					FAM50A	3
					PLXNA3	0
					LAGE3	2
					UBL4A	2
					SLC10A3	0
					FAM3A	2
					G6PD	3
					IKBKG	0
Xq28 recurrent region (int22h1/int22h2-flanked) (includes RAB39B)	ISCA-37494	3	3	chrX:154,118,603-154,564,401	F8	1
					FUNDC2	1
					CMC4	NA
					MTCP1	0
					BRCC3	0
					VBP1	2
					RAB39B	0
					CLIC2	0
